# Supplementary material for: Bioactive Properties of Microencapsulated Anthocyanins from Vaccinium floribundum and Rubus glaucus
Source: Molecules. 2024 Nov 21;29(23):5504. doi: 10.3390/molecules29235504 (PMC11643421; doi:10.3390/molecules29235504)
Supplement: Supplementary file 1 [file molecules-29-05504-s001.zip]

Archive with 1 entries (1 files):
- molecules-3264987-supplementary.pdf
